# Supplementary material for: (E)-N′-(2-Hy­droxy­benzyl­idene)furan-2-carbohydrazide
Source: Acta Crystallogr Sect E Struct Rep Online. 2010 Jul 14;66(Pt 8):o2015. doi: 10.1107/S1600536810024839 (PMC3007379; doi:10.1107/S1600536810024839)
Supplement: Supplementary file 2 [file e-66-o2015-Isup2.hkl]

#
# h,k,l, Fc-squared, Fo-squared, sigma(Fo-squared) and status flag
#
data_I
_shelx_title ' TEST STRUCTURE D:\DATA\B103_DENE\B103'
_shelx_refln_list_code          4
_shelx_F_calc_maximum      130.06
_exptl_crystal_F_000       480.00
_reflns_d_resolution_high  0.8108
 
loop_
 _symmetry_equiv_pos_as_xyz
 'x, y, z'
 '-x, -y, z+1/2'
 '-x+1/2, y, z+1/2'
 'x+1/2, -y, z'
 
_cell_length_a    17.3539
_cell_length_b     6.3320
_cell_length_c     9.8613
_cell_angle_alpha  90.000
_cell_angle_beta   90.000
_cell_angle_gamma  90.000
 
_shelx_F_squared_multiplier     1.000
 
loop_
 _refln_index_h
 _refln_index_k
 _refln_index_l
 _refln_F_squared_calc
 _refln_F_squared_meas
 _refln_F_squared_sigma
 _refln_observed_status
   2   0   0     1703.51     1834.37     29.76 o
   4   0   0     2143.14     2205.61     52.14 o
   6   0   0        1.47        9.89      6.63 o
   8   0   0      253.88      262.25      8.61 o
  10   0   0      403.15      414.23     11.95 o
  12   0   0        1.89        8.31      7.04 o
  14   0   0        0.15        5.25      7.82 o
  16   0   0       41.05       37.54      8.00 o
  18   0   0      118.02      109.85      8.78 o
  20   0   0       36.27       49.08     10.37 o
   1   1   0      238.05      235.84      8.85 o
   2   1   0     2240.97     2202.34     39.77 o
   3   1   0      890.04      894.09     12.88 o
   4   1   0     7221.63     6873.98     50.64 o
   5   1   0     1431.33     1427.42     15.79 o
   6   1   0     1169.46     1109.84     31.67 o
   7   1   0       97.29      102.22      5.22 o
   8   1   0       30.57       38.31      4.93 o
   9   1   0      134.00      137.50      5.57 o
  10   1   0        6.28       10.56      4.77 o
  11   1   0       41.67       41.48      5.52 o
  12   1   0       84.63       83.10      5.98 o
  13   1   0      136.98      135.61      5.88 o
  14   1   0       22.75       25.37      5.98 o
  15   1   0       92.23       98.75      6.21 o
  16   1   0       60.56       68.17      5.95 o
  17   1   0        8.08        9.07      6.23 o
  18   1   0       77.04       69.13      6.41 o
  19   1   0      149.37      135.07      7.37 o
  20   1   0        1.26        2.80      6.86 o
  21   1   0       10.30       14.65      7.18 o
   0   2   0     3699.89     3609.34     41.29 o
   1   2   0      803.25      750.84     43.86 o
   2   2   0     1767.27     1790.52     21.23 o
   3   2   0       66.47       61.17      5.60 o
   4   2   0      273.71      278.79      6.69 o
   5   2   0      807.93      824.88     10.16 o
   6   2   0      427.61      423.62      9.11 o
   7   2   0        0.02        4.95      4.70 o
   8   2   0        0.00        0.76      4.45 o
   9   2   0       57.87       54.12      5.41 o
  10   2   0      130.56      134.69      5.79 o
  11   2   0      208.05      211.36      6.11 o
  12   2   0       14.23       17.70      5.13 o
  13   2   0        5.03        9.85      5.61 o
  14   2   0        9.69       14.11      5.53 o
  15   2   0      258.18      259.43      8.07 o
  16   2   0        0.17        4.29      5.67 o
  17   2   0      146.44      149.34      7.15 o
  18   2   0       15.70       25.14      6.36 o
  19   2   0       68.48       64.78      7.40 o
  20   2   0        5.09        5.50      7.58 o
   0   3   0      414.93      414.21     10.95 o
   1   3   0       62.23       60.68      8.30 o
   2   3   0     1020.33     1084.55     47.04 o
   3   3   0       30.53       21.85      5.49 o
   4   3   0     2932.73     3021.83    113.75 o
   5   3   0       55.45       59.72      5.91 o
   6   3   0      396.11      385.68      7.24 o
   7   3   0      464.33      473.86     12.34 o
   8   3   0       13.74       14.98      5.65 o
   9   3   0       38.41       36.85      5.50 o
  10   3   0        0.06        1.68      5.18 o
  11   3   0       11.16       11.26      5.57 o
  12   3   0        2.48        5.71      5.47 o
  13   3   0       85.70       80.94      7.09 o
  14   3   0       14.51       19.21      6.99 o
  15   3   0       54.96       54.04      6.29 o
  16   3   0        1.86        3.26      6.85 o
  17   3   0        1.54        4.53      6.68 o
  18   3   0        1.93        1.74      6.62 o
  19   3   0        2.95        5.04      7.34 o
   0   4   0      626.86      691.47     61.51 o
   1   4   0        0.02        2.65      5.76 o
   2   4   0      262.17      280.54     25.71 o
   3   4   0       24.02       24.06      7.17 o
   4   4   0       84.09       88.23      8.26 o
   5   4   0        6.49       11.28      5.76 o
   6   4   0      159.64      165.25      6.57 o
   7   4   0      139.61      150.13      6.51 o
   8   4   0       49.32       53.30      5.79 o
   9   4   0       42.89       42.33      5.72 o
  10   4   0       24.31       23.06      5.84 o
  11   4   0      136.95      131.99      6.74 o
  12   4   0        4.29        7.11      5.71 o
  13   4   0        0.20        4.21      6.00 o
  14   4   0        0.93        4.88      6.30 o
  15   4   0        1.83        2.76      7.20 o
  16   4   0        4.09        0.04      7.10 o
  17   4   0       27.00       34.50      7.65 o
  18   4   0        4.78        8.52      7.16 o
   0   5   0       50.48       58.38      8.44 o
   1   5   0      153.02      156.40      9.81 o
   2   5   0      154.45      151.03      6.79 o
   3   5   0       17.44       15.18      6.68 o
   4   5   0        1.07        2.66      9.03 o
   5   5   0        3.97        7.80      7.93 o
   6   5   0       13.37       18.36      7.74 o
   7   5   0        2.07        9.91      7.15 o
   8   5   0        0.81        2.29      6.26 o
   9   5   0        2.10        3.18      6.44 o
  10   5   0        0.51        4.06      6.43 o
  11   5   0       31.95       26.70      6.37 o
  12   5   0       13.90       11.30      6.68 o
  13   5   0        0.79        5.62      6.77 o
  14   5   0        2.45        4.03      6.98 o
  15   5   0        0.54        8.66      7.83 o
  16   5   0        0.59        3.38      7.51 o
   0   6   0       99.57      102.91      9.70 o
   1   6   0        2.72        5.75      6.64 o
   2   6   0      188.98      186.48      7.51 o
   3   6   0       65.71       72.40      6.73 o
   4   6   0       11.28       14.83      7.15 o
   5   6   0       16.80       11.94      7.56 o
   6   6   0        0.05       -2.27      9.27 o
   7   6   0        6.54        5.60      9.12 o
   8   6   0        0.00        3.19     11.09 o
   9   6   0        0.07        3.52     10.28 o
  10   6   0        4.81       12.23     10.53 o
  11   6   0        6.96       14.97      9.21 o
  12   6   0        1.25        1.57      7.46 o
  13   6   0        2.71        2.32      8.36 o
   0   7   0        2.98        7.39     11.25 o
   1   7   0       10.27        7.87      7.49 o
   2   7   0       49.78       36.47      7.42 o
   3   7   0       10.20       11.95      8.31 o
   4   7   0        0.00        2.21      7.80 o
   5   7   0        9.43       12.68      7.13 o
   6   7   0        9.80       11.30      8.03 o
   7   7   0        8.29       11.71      8.90 o
   8   7   0        1.78        3.51      9.27 o
   9   7   0        1.03        2.78     12.90 o
   2   0   1     1073.92     1123.04     15.48 o
   4   0   1     3366.04     3344.90     49.01 o
   6   0   1     1050.76     1007.37     15.86 o
   8   0   1        6.04        4.94      4.68 o
  10   0   1      134.70      145.53      5.58 o
  12   0   1       60.33       57.90      5.43 o
  14   0   1       64.84       64.90      5.40 o
  16   0   1       26.27       32.20      5.99 o
  18   0   1       42.20       38.82      6.69 o
  20   0   1      107.11       97.66      7.02 o
   1   1   1      865.39      860.90     13.02 o
   2   1   1      723.57      735.65      8.29 o
   3   1   1    11654.68    11109.76    138.36 o
   4   1   1     1427.65     1396.81     18.01 o
   5   1   1     3076.46     2987.31     35.36 o
   6   1   1       58.14       58.90      3.67 o
   7   1   1      114.21      111.30      3.74 o
   8   1   1       74.34       76.67      3.52 o
   9   1   1      741.35      763.59     12.53 o
  10   1   1       19.47       17.91      3.38 o
  11   1   1        6.05       11.19      3.59 o
  12   1   1      125.72      125.83      3.96 o
  13   1   1      109.69      109.17      3.99 o
  14   1   1        6.87        8.45      3.72 o
  15   1   1       82.13       81.72      4.35 o
  16   1   1       58.52       64.59      4.30 o
  17   1   1       43.82       45.04      4.52 o
  18   1   1       11.65       16.06      4.75 o
  19   1   1       26.52       25.95      4.85 o
  20   1   1       27.70       24.68      4.83 o
  21   1   1        8.36       10.50      5.22 o
   1   2   1      458.91      458.34      6.79 o
   2   2   1      713.37      712.81     13.18 o
   3   2   1      407.15      394.45      5.62 o
   4   2   1      381.15      385.57      5.32 o
   5   2   1      267.06      260.44      4.82 o
   6   2   1      167.07      164.28      4.19 o
   7   2   1     2048.80     2085.80     25.66 o
   8   2   1       75.18       75.38      3.83 o
   9   2   1      424.33      411.47      8.70 o
  10   2   1       58.84       62.73      3.86 o
  11   2   1       99.37      103.52      3.91 o
  12   2   1       22.64       25.86      4.02 o
  13   2   1      114.77      113.25      4.25 o
  14   2   1       97.76       98.07      4.46 o
  15   2   1      147.31      149.90      4.49 o
  16   2   1       33.17       34.62      4.42 o
  17   2   1        2.54        9.32      4.67 o
  18   2   1        2.02        5.70      4.63 o
  19   2   1        6.25        9.73      4.75 o
  20   2   1        4.05        6.08      5.47 o
   1   3   1       92.94       92.79      4.69 o
   2   3   1      359.36      344.85      6.60 o
   3   3   1     1357.84     1390.20     24.93 o
   4   3   1        4.17        7.58      4.16 o
   5   3   1      271.53      266.34      5.00 o
   6   3   1      138.29      131.46      4.13 o
   7   3   1       24.66       29.06      3.61 o
   8   3   1       23.00       24.95      3.89 o
   9   3   1      150.43      151.72      4.83 o
  10   3   1       35.86       37.62      3.85 o
  11   3   1        8.60       10.61      3.86 o
  12   3   1       60.22       63.03      4.39 o
  13   3   1       33.58       37.12      4.54 o
  14   3   1       43.96       48.22      4.36 o
  15   3   1       28.43       31.27      4.47 o
  16   3   1       38.46       43.61      4.94 o
  17   3   1        2.29        2.66      4.86 o
  18   3   1        1.39        1.18      4.82 o
  19   3   1        1.26        2.26      5.20 o
   1   4   1      158.16      157.94      5.97 o
   2   4   1       44.22       47.78      4.56 o
   3   4   1       54.46       56.77      5.35 o
   4   4   1       60.53       60.64      4.55 o
   5   4   1       44.47       46.92      4.60 o
   6   4   1       16.66       20.55      4.14 o
   7   4   1       95.12       94.79      4.21 o
   8   4   1       33.70       30.36      4.14 o
   9   4   1       85.73       87.32      4.45 o
  10   4   1       26.82       29.86      4.20 o
  11   4   1       33.36       36.96      4.37 o
  12   4   1       19.04       15.60      4.43 o
  13   4   1        8.38        6.33      4.46 o
  14   4   1       57.40       59.89      4.55 o
  15   4   1       11.81       11.15      4.78 o
  16   4   1        9.61        9.44      5.07 o
  17   4   1       16.42       12.81      5.26 o
  18   4   1        2.23        2.30      5.47 o
   1   5   1      317.26      314.14      8.92 o
   2   5   1       78.81       80.20      5.15 o
   3   5   1       63.64       64.05      5.03 o
   4   5   1       17.87       22.45      5.70 o
   5   5   1       27.09       29.32      6.09 o
   6   5   1       33.22       36.71      6.26 o
   7   5   1       22.98       26.26      5.12 o
   8   5   1       40.40       36.35      4.84 o
   9   5   1       19.86       15.78      5.05 o
  10   5   1        0.61        2.53      4.52 o
  11   5   1        5.57        8.99      4.73 o
  12   5   1        9.08       11.81      5.11 o
  13   5   1        0.77        2.38      5.10 o
  14   5   1       21.10       25.00      5.24 o
  15   5   1        4.49        5.95      5.43 o
  16   5   1        5.46        6.04      5.62 o
   1   6   1      162.71      154.15      5.19 o
   2   6   1        7.05       11.08      4.70 o
   3   6   1       29.83       31.16      4.41 o
   4   6   1       79.28       81.11      5.33 o
   5   6   1        1.94        6.79      5.38 o
   6   6   1        1.72        1.29      5.71 o
   7   6   1       17.81       17.91      6.67 o
   8   6   1        9.40       11.57      6.98 o
   9   6   1        3.56       11.57      7.91 o
  10   6   1        1.10        2.40      5.84 o
  11   6   1        1.01        5.44      6.35 o
  12   6   1        0.62        1.57      5.59 o
  13   6   1        0.98        4.12      5.91 o
   1   7   1        6.51        9.69      5.07 o
   2   7   1       14.67       11.37      5.32 o
   3   7   1       12.34       14.81      5.43 o
   4   7   1        8.30       12.43      5.58 o
   5   7   1       18.47       16.52      5.37 o
   6   7   1       23.99       24.71      6.33 o
   7   7   1        0.68        1.05      6.12 o
   8   7   1        1.85        5.57      7.81 o
   9   7   1        0.11        5.05      8.13 o
   0   0   2    16914.79    15788.44    198.47 o
   2   0   2     6558.94     6138.61    124.61 o
   4   0   2     1265.20     1310.00     13.72 o
   6   0   2      290.27      288.73      6.64 o
   8   0   2     1946.04     1990.97     48.34 o
  10   0   2      206.71      199.61      5.87 o
  12   0   2      291.55      300.68      9.33 o
  14   0   2      137.34      130.42      7.22 o
  16   0   2       42.37       44.36      5.83 o
  18   0   2       71.58       71.84      6.95 o
  20   0   2        8.46        8.08      7.14 o
   0   1   2     1618.15     1649.11     33.75 o
   1   1   2     1097.33     1140.16     11.58 o
   2   1   2      416.15      420.07      7.62 o
   3   1   2     4838.02     4785.01     41.72 o
   4   1   2     3599.11     3602.36     40.25 o
   5   1   2     3884.98     3794.41     38.06 o
   6   1   2       94.68       96.16      3.90 o
   7   1   2      215.24      214.29      4.27 o
   8   1   2       79.99       84.65      4.00 o
   9   1   2      114.80      113.26      4.03 o
  10   1   2      470.21      484.03     11.65 o
  11   1   2      308.86      314.00      7.87 o
  12   1   2      157.94      157.79      4.20 o
  13   1   2       64.87       66.56      4.01 o
  14   1   2       32.53       30.89      3.92 o
  15   1   2       15.96       15.07      4.23 o
  16   1   2       85.07       79.32      4.42 o
  17   1   2       66.45       69.80      4.41 o
  18   1   2       11.13       12.95      4.72 o
  19   1   2       12.05       15.77      4.60 o
  20   1   2       11.49        8.98      5.14 o
   0   2   2      763.89      760.48     13.33 o
   1   2   2      379.87      380.87      7.02 o
   2   2   2      232.04      230.22      5.92 o
   3   2   2      307.03      314.54      6.00 o
   4   2   2      422.72      411.85      7.83 o
   5   2   2       63.84       63.75      3.94 o
   6   2   2       84.29       84.91      4.11 o
   7   2   2     2088.00     2074.25     25.13 o
   8   2   2       51.81       48.78      3.74 o
   9   2   2      443.81      430.67      6.91 o
  10   2   2      120.50      114.70      4.14 o
  11   2   2        9.30       13.22      3.71 o
  12   2   2       16.42       19.57      3.77 o
  13   2   2      123.71      120.97      4.27 o
  14   2   2       97.54       99.07      4.42 o
  15   2   2       46.34       47.77      4.66 o
  16   2   2       28.05       34.36      4.39 o
  17   2   2       33.63       35.41      4.74 o
  18   2   2       13.77       15.75      4.66 o
  19   2   2       14.08       14.27      5.13 o
  20   2   2        7.25        8.28      5.28 o
   0   3   2      132.73      128.61      8.78 o
   1   3   2       92.13      106.25      5.28 o
   2   3   2       57.41       56.17      4.02 o
   3   3   2      149.16      154.55      4.91 o
   4   3   2      254.76      264.86      5.54 o
   5   3   2      220.60      209.87      5.26 o
   6   3   2       28.92       28.67      3.72 o
   7   3   2      101.84      104.35      4.18 o
   8   3   2       41.48       43.85      3.92 o
   9   3   2       13.01       13.77      3.98 o
  10   3   2      217.24      216.97      5.01 o
  11   3   2      166.47      162.40      4.49 o
  12   3   2      255.24      261.83      4.91 o
  13   3   2        6.31        5.54      4.34 o
  14   3   2       84.86       96.70      4.66 o
  15   3   2      133.56      136.65      4.93 o
  16   3   2        8.42        8.96      4.68 o
  17   3   2       15.07       12.17      5.18 o
  18   3   2        2.25        5.78      5.16 o
  19   3   2        3.22        4.84      5.52 o
   0   4   2      745.50      737.58     20.05 o
   1   4   2      195.81      193.51      5.65 o
   2   4   2       87.42       88.78      5.22 o
   3   4   2       73.83       75.17      4.89 o
   4   4   2      151.03      146.33      5.08 o
   5   4   2      223.44      209.33      6.51 o
   6   4   2      200.80      203.23      5.50 o
   7   4   2       55.74       52.68      4.60 o
   8   4   2        3.56        5.10      4.44 o
   9   4   2      131.42      137.06      4.53 o
  10   4   2       77.36       80.00      4.57 o
  11   4   2      145.76      146.29      4.85 o
  12   4   2        6.19       10.12      4.47 o
  13   4   2       59.43       50.22      4.77 o
  14   4   2       25.25       27.24      4.88 o
  15   4   2        8.80       17.16      4.92 o
  16   4   2       16.01       12.22      5.01 o
  17   4   2        3.61        8.81      5.57 o
  18   4   2       12.35       12.34      5.34 o
   0   5   2      172.82      169.71      7.73 o
   1   5   2       55.07       50.46      4.64 o
   2   5   2       63.82       65.95      5.29 o
   3   5   2       84.84       86.91      5.50 o
   4   5   2       93.84       98.24      5.63 o
   5   5   2        3.69        4.60      5.15 o
   6   5   2       53.19       51.76      5.12 o
   7   5   2       37.31       32.76      5.09 o
   8   5   2       48.21       45.57      5.41 o
   9   5   2        8.13       14.06      5.28 o
  10   5   2       56.03       61.04      5.14 o
  11   5   2        8.57        6.69      5.16 o
  12   5   2       26.31       31.70      4.88 o
  13   5   2       24.80       24.15      5.08 o
  14   5   2        0.41        5.04      5.39 o
  15   5   2        0.20        1.28      5.51 o
  16   5   2       18.51       13.21      5.51 o
   0   6   2        2.08        3.68      6.82 o
   1   6   2        1.46        6.12      4.80 o
   2   6   2      111.57      105.59      5.36 o
   3   6   2       55.65       62.22      5.65 o
   4   6   2        8.70        9.01      5.91 o
   5   6   2        1.23        2.23      5.42 o
   6   6   2       28.64       23.12      5.84 o
   7   6   2        7.06        7.78      6.48 o
   8   6   2        6.16        9.27      6.80 o
   9   6   2        4.53        6.03      6.43 o
  10   6   2       13.68       12.16      6.25 o
  11   6   2        7.37        5.48      6.15 o
  12   6   2        1.25        7.92      6.66 o
  13   6   2        2.61        7.56      6.83 o
   0   7   2        5.69        7.75      7.53 o
   1   7   2       15.39       18.40      5.49 o
   2   7   2        3.77        2.22      5.38 o
   3   7   2       12.49       22.01      5.75 o
   4   7   2        5.74        7.44      5.68 o
   5   7   2        5.51        8.42      5.40 o
   6   7   2       12.84       14.56      6.58 o
   7   7   2       26.30       27.58      7.00 o
   8   7   2        8.53        9.08      6.59 o
   2   0   3      990.49      984.63     13.15 o
   4   0   3       94.68       93.97      6.19 o
   6   0   3     1319.50     1324.55     31.23 o
   8   0   3      677.33      671.00     22.63 o
  10   0   3      334.34      333.26     10.61 o
  12   0   3       37.21       43.02      5.53 o
  14   0   3       24.89       22.02      6.18 o
  16   0   3       12.76       17.67      6.41 o
  18   0   3       46.72       50.36      6.82 o
  20   0   3       59.93       51.60      7.34 o
   1   1   3      680.01      675.36      8.24 o
   2   1   3      445.73      462.81      6.80 o
   3   1   3     1059.85     1037.47     19.84 o
   4   1   3     1391.80     1385.08     25.98 o
   5   1   3      505.01      504.86      9.52 o
   6   1   3        9.64        8.25      3.39 o
   7   1   3       61.35       56.42      3.64 o
   8   1   3       85.02       84.69      3.80 o
   9   1   3      633.55      638.24     10.71 o
  10   1   3       82.62       82.93      3.97 o
  11   1   3       92.97       96.77      4.02 o
  12   1   3       88.57       88.56      3.97 o
  13   1   3       51.72       53.38      3.94 o
  14   1   3        3.06        9.13      4.07 o
  15   1   3        1.68        0.57      4.40 o
  16   1   3       32.98       31.18      4.22 o
  17   1   3       39.62       37.41      4.69 o
  18   1   3        1.38        1.83      4.81 o
  19   1   3       23.02       25.58      5.04 o
  20   1   3        0.73        6.66      5.08 o
   1   2   3      801.86      835.75      9.85 o
   2   2   3      663.08      689.30      7.95 o
   3   2   3       29.63       40.07      4.60 o
   4   2   3        6.16        6.81      4.29 o
   5   2   3       22.58       20.17      4.23 o
   6   2   3      328.94      320.10      7.03 o
   7   2   3     1396.16     1393.21     22.10 o
   8   2   3      286.66      284.63      5.03 o
   9   2   3      108.05      109.10      4.23 o
  10   2   3      189.41      188.40      4.31 o
  11   2   3      119.11      115.78      4.40 o
  12   2   3      109.17      108.00      4.14 o
  13   2   3      209.18      212.95      4.67 o
  14   2   3       13.18       14.71      4.25 o
  15   2   3       20.92       17.39      4.27 o
  16   2   3        0.36        1.59      4.39 o
  17   2   3       11.62       15.02      4.67 o
  18   2   3       16.24       15.35      4.75 o
  19   2   3        1.57        5.92      5.01 o
  20   2   3       14.86       14.03      5.43 o
   1   3   3      398.03      414.19      7.32 o
   2   3   3       51.52       55.81      4.35 o
   3   3   3       99.64       96.11      4.68 o
   4   3   3       23.48       22.81      4.92 o
   5   3   3       24.37       24.87      4.98 o
   6   3   3        2.87        4.39      4.70 o
   7   3   3      127.06      133.82      4.82 o
   8   3   3       41.68       41.71      4.04 o
   9   3   3       69.17       68.03      4.16 o
  10   3   3       88.46       89.76      4.40 o
  11   3   3      345.68      340.53      7.65 o
  12   3   3       63.72       64.09      4.62 o
  13   3   3       65.40       69.13      4.43 o
  14   3   3       32.02       41.47      4.61 o
  15   3   3       17.45       21.09      4.83 o
  16   3   3        5.16        6.62      4.98 o
  17   3   3        1.76        4.46      4.95 o
  18   3   3        1.20        3.04      5.24 o
  19   3   3        6.30        8.01      5.52 o
   1   4   3       59.60       63.04      5.04 o
   2   4   3       52.69       51.22      4.74 o
   3   4   3       88.31       91.94      4.52 o
   4   4   3       16.30       16.23      4.28 o
   5   4   3      284.49      272.25      7.12 o
   6   4   3      129.67      121.90      4.97 o
   7   4   3       94.24       91.76      5.47 o
   8   4   3       82.66       93.92      5.11 o
   9   4   3      198.73      188.89      5.31 o
  10   4   3       80.05       84.22      5.13 o
  11   4   3        3.77        6.77      4.67 o
  12   4   3       29.51       31.06      4.84 o
  13   4   3        6.50       11.38      4.87 o
  14   4   3       17.15       21.39      4.87 o
  15   4   3       36.59       38.46      5.02 o
  16   4   3        5.61        5.96      5.33 o
  17   4   3       10.58        9.95      5.35 o
   1   5   3       17.57       18.42      5.01 o
   2   5   3       57.55       59.83      5.30 o
   3   5   3      148.73      148.90      6.26 o
   4   5   3      122.02      123.62      5.72 o
   5   5   3       32.19       35.46      4.88 o
   6   5   3       75.08       74.59      5.09 o
   7   5   3       25.39       25.00      5.15 o
   8   5   3       61.31       64.69      5.28 o
   9   5   3       29.24       25.06      5.50 o
  10   5   3        0.33        1.88      5.77 o
  11   5   3        1.67        8.22      5.95 o
  12   5   3        1.10       -0.90      5.54 o
  13   5   3        4.12        5.28      5.65 o
  14   5   3        4.76       11.24      5.84 o
  15   5   3        0.35       -1.04      6.30 o
   1   6   3       12.25       11.25      5.14 o
   2   6   3       16.25       15.60      4.98 o
   3   6   3        0.44        2.08      5.84 o
   4   6   3       59.06       55.67      6.44 o
   5   6   3       10.50        8.47      6.26 o
   6   6   3       10.83        8.97      6.07 o
   7   6   3       44.18       43.98      6.18 o
   8   6   3        3.98        4.56      6.64 o
   9   6   3        1.84        4.65      6.03 o
  10   6   3        1.30        3.52      6.31 o
  11   6   3        0.17        5.81      6.23 o
  12   6   3        7.01        4.68      6.78 o
   1   7   3        2.57        3.22      5.50 o
   2   7   3        3.13        3.47      6.19 o
   3   7   3        4.10        5.28      5.67 o
   4   7   3        5.87        6.35      5.66 o
   5   7   3       15.83       17.05      7.03 o
   6   7   3       21.87       19.72      7.00 o
   7   7   3        1.51        5.09      7.14 o
   0   0   4      148.46      140.63      8.56 o
   2   0   4     1352.23     1309.26     19.61 o
   4   0   4      823.44      783.56     32.67 o
   6   0   4      731.30      764.64     24.64 o
   8   0   4      289.42      296.43      9.36 o
  10   0   4        4.36       10.59      5.42 o
  12   0   4       66.87       62.36      5.55 o
  14   0   4      282.60      279.83      9.67 o
  16   0   4       19.35       19.49      6.73 o
  18   0   4        9.61       16.17      6.89 o
  20   0   4       15.86       17.57      7.95 o
   0   1   4       88.80       92.61      6.37 o
   1   1   4     1203.53     1204.68     18.20 o
   2   1   4      102.29      106.51      4.80 o
   3   1   4      142.09      138.28      4.36 o
   4   1   4       40.11       41.67      4.09 o
   5   1   4      860.25      879.85     17.75 o
   6   1   4      180.34      182.48      5.30 o
   7   1   4      297.98      294.58      5.13 o
   8   1   4      214.92      213.69      4.57 o
   9   1   4       37.73       41.35      3.95 o
  10   1   4      192.96      193.19      6.18 o
  11   1   4       33.97       34.60      3.85 o
  12   1   4       66.16       64.42      4.27 o
  13   1   4        0.17        3.10      3.97 o
  14   1   4       27.23       35.13      4.13 o
  15   1   4        4.19        5.26      4.24 o
  16   1   4       21.11       20.94      4.41 o
  17   1   4       34.29       29.58      4.75 o
  18   1   4        2.82        4.25      4.79 o
  19   1   4        1.59        6.16      5.01 o
  20   1   4        0.45        1.81      5.19 o
   0   2   4      327.76      342.11      7.81 o
   1   2   4       25.70       23.81      4.57 o
   2   2   4     1288.11     1369.05     25.28 o
   3   2   4      151.03      152.92      4.99 o
   4   2   4      802.03      803.37     13.37 o
   5   2   4      222.22      209.56      6.33 o
   6   2   4      199.38      205.43      5.09 o
   7   2   4      410.79      420.29      8.40 o
   8   2   4      433.83      430.00     10.05 o
   9   2   4      277.30      276.16      5.95 o
  10   2   4       65.06       66.22      4.01 o
  11   2   4       24.00       29.25      4.19 o
  12   2   4      101.07       91.49      4.42 o
  13   2   4       22.68       22.45      4.46 o
  14   2   4       25.82       25.52      4.87 o
  15   2   4        5.48        7.25      4.28 o
  16   2   4        9.54        9.45      4.70 o
  17   2   4        0.39        2.09      4.77 o
  18   2   4        2.01        8.49      4.81 o
  19   2   4        0.23        5.68      5.48 o
   0   3   4      372.31      388.20     11.32 o
   1   3   4      237.90      251.12     10.58 o
   2   3   4      230.94      231.43      6.24 o
   3   3   4       19.65       21.65      4.63 o
   4   3   4      191.68      193.20      5.56 o
   5   3   4       11.74       12.11      4.78 o
   6   3   4      163.27      158.06      5.45 o
   7   3   4       84.51       85.22      5.09 o
   8   3   4      126.45      123.78      5.06 o
   9   3   4      155.60      152.54      5.14 o
  10   3   4      234.59      238.57      6.56 o
  11   3   4      162.07      159.52      4.96 o
  12   3   4       75.35       75.55      4.59 o
  13   3   4       87.50       93.77      4.58 o
  14   3   4       19.00       19.76      4.41 o
  15   3   4       33.07       36.27      4.91 o
  16   3   4        5.60        7.43      4.87 o
  17   3   4       57.35       50.78      5.39 o
  18   3   4        5.79        8.91      5.53 o
   0   4   4       73.32       73.95      9.44 o
   1   4   4       63.72       60.92      6.52 o
   2   4   4       65.76       64.20      5.26 o
   3   4   4       71.58       72.21      5.12 o
   4   4   4       61.36       59.98      4.60 o
   5   4   4      253.88      248.79      5.46 o
   6   4   4      194.24      189.21      8.92 o
   7   4   4       65.46       66.35      4.98 o
   8   4   4       52.36       50.02      5.65 o
   9   4   4       25.71       24.68      5.97 o
  10   4   4        5.96        8.91      5.21 o
  11   4   4       27.79       27.47      5.39 o
  12   4   4       30.97       32.31      5.45 o
  13   4   4       68.05       63.85      5.71 o
  14   4   4       42.18       41.34      5.97 o
  15   4   4        5.10        8.89      5.60 o
  16   4   4       14.29       12.94      5.53 o
   0   5   4      210.70      218.03     10.40 o
   1   5   4       17.29       15.44      5.74 o
   2   5   4      335.92      326.39      6.99 o
   3   5   4       28.36       25.20      6.18 o
   4   5   4       39.45       36.92      6.08 o
   5   5   4       41.37       39.63      5.59 o
   6   5   4      157.10      152.11      5.80 o
   7   5   4       16.15       22.24      5.55 o
   8   5   4       15.59       17.61      5.61 o
   9   5   4        6.23        6.11      5.82 o
  10   5   4        1.58        9.11      5.86 o
  11   5   4        9.82       12.47      5.73 o
  12   5   4        9.47       14.30      5.95 o
  13   5   4        4.28        5.00      6.35 o
  14   5   4        9.39        9.49      6.18 o
   0   6   4      163.41      172.84      8.48 o
   1   6   4       11.38       15.92      5.73 o
   2   6   4       73.88       72.93      6.33 o
   3   6   4       20.40       22.11      6.96 o
   4   6   4       34.86       36.55      7.24 o
   5   6   4        4.50        5.92      6.64 o
   6   6   4        0.21        4.18      6.82 o
   7   6   4       30.76       34.35      6.61 o
   8   6   4       14.59       14.30      6.08 o
   9   6   4        6.33        7.35      6.15 o
  10   6   4        2.18        8.90      6.85 o
  11   6   4       17.27       22.83      7.09 o
   0   7   4        7.55        6.47      8.54 o
   1   7   4       23.80       25.58      6.31 o
   2   7   4        0.18        3.09      6.25 o
   3   7   4        7.39        7.65      6.00 o
   4   7   4        1.55        2.37      7.47 o
   5   7   4       12.55        9.74      8.03 o
   6   7   4        7.52        6.40      7.72 o
   2   0   5       56.08       65.82      6.34 o
   4   0   5      868.31      876.41     22.55 o
   6   0   5     1038.90     1035.77     10.91 o
   8   0   5       75.55       73.23      6.64 o
  10   0   5       85.23       87.72      5.87 o
  12   0   5        2.77        5.87      5.75 o
  14   0   5      208.89      196.36      8.59 o
  16   0   5      105.85      105.92      6.87 o
  18   0   5       34.31       34.46      7.57 o
   1   1   5      102.04      112.90      4.76 o
   2   1   5      233.29      250.50      5.95 o
   3   1   5      491.59      494.61      8.20 o
   4   1   5      307.78      309.46      8.23 o
   5   1   5      331.56      328.48      6.07 o
   6   1   5      201.87      200.34      5.64 o
   7   1   5      132.98      125.74      4.99 o
   8   1   5       39.12       38.74      4.58 o
   9   1   5        3.44        4.27      4.22 o
  10   1   5      104.52      108.98      4.50 o
  11   1   5        7.01        7.33      4.08 o
  12   1   5       27.38       29.83      4.44 o
  13   1   5       29.28       31.16      4.47 o
  14   1   5       33.89       34.84      4.30 o
  15   1   5        8.59        8.29      4.36 o
  16   1   5        3.94        6.83      4.89 o
  17   1   5       28.41       25.44      5.17 o
  18   1   5        1.72        2.65      5.21 o
  19   1   5        0.09        4.73      5.80 o
   1   2   5        6.91        6.12      4.90 o
   2   2   5       98.59      102.80      5.34 o
   3   2   5       79.53       83.35      5.43 o
   4   2   5      138.51      140.99      6.04 o
   5   2   5       21.52       25.91      4.13 o
   6   2   5      116.56      121.36      4.93 o
   7   2   5       28.17       29.57      4.65 o
   8   2   5       18.97       24.28      4.56 o
   9   2   5       53.76       54.31      4.81 o
  10   2   5      138.04      138.76      4.97 o
  11   2   5       98.96       99.77      4.74 o
  12   2   5      102.99      103.47      4.59 o
  13   2   5       81.74       82.07      4.67 o
  14   2   5       25.87       30.59      4.70 o
  15   2   5       10.98       11.32      4.61 o
  16   2   5        5.48        6.97      4.71 o
  17   2   5        2.26        4.50      5.11 o
  18   2   5        1.56        3.12      5.22 o
   1   3   5       26.22       27.64      7.17 o
   2   3   5        8.21       10.03      5.15 o
   3   3   5      108.50      106.66      4.96 o
   4   3   5        8.78        8.37      4.50 o
   5   3   5       31.00       31.00      4.61 o
   6   3   5       18.89       17.84      4.53 o
   7   3   5      217.47      212.56      9.87 o
   8   3   5       99.35      100.08      5.67 o
   9   3   5      667.87      657.51     15.33 o
  10   3   5      181.00      173.94      7.57 o
  11   3   5      174.20      176.55      5.85 o
  12   3   5       38.82       41.48      5.06 o
  13   3   5       26.35       27.15      5.14 o
  14   3   5       20.62       23.79      5.50 o
  15   3   5        3.05        5.23      5.34 o
  16   3   5        2.37        6.27      5.10 o
  17   3   5        3.07        4.87      5.34 o
   1   4   5       17.90       21.13      6.66 o
   2   4   5       52.82       50.36      5.56 o
   3   4   5       20.52       20.85      5.02 o
   4   4   5       18.76       17.23      5.09 o
   5   4   5       73.72       74.21      5.15 o
   6   4   5       42.57       42.77      4.85 o
   7   4   5      172.10      170.19      5.64 o
   8   4   5       50.84       58.52      5.66 o
   9   4   5       95.82       98.36      5.82 o
  10   4   5       14.40       12.53      5.40 o
  11   4   5        4.00        2.69      5.77 o
  12   4   5       12.54       14.55      6.25 o
  13   4   5        0.55        5.02      5.94 o
  14   4   5        0.56        6.38      5.89 o
  15   4   5       24.87       18.96      5.93 o
  16   4   5        3.44        6.73      6.41 o
   1   5   5        2.51        2.06      6.36 o
   2   5   5        3.64        4.84      6.13 o
   3   5   5        9.20        8.69      6.22 o
   4   5   5      131.28      130.42      6.42 o
   5   5   5       41.41       40.13      6.29 o
   6   5   5       23.03       23.55      5.16 o
   7   5   5       10.60       10.30      5.34 o
   8   5   5       27.97       27.70      5.52 o
   9   5   5       14.33       14.64      6.02 o
  10   5   5        1.69        2.96      5.84 o
  11   5   5        1.21       -1.18      6.18 o
  12   5   5        0.97        3.17      6.83 o
  13   5   5       12.96       17.55      6.50 o
   1   6   5        5.60        4.39      5.73 o
   2   6   5       21.62       15.90      6.73 o
   3   6   5       22.31       24.98      7.01 o
   4   6   5        8.40       16.53      7.09 o
   5   6   5       20.68       28.97      6.94 o
   6   6   5        2.40        2.94      6.85 o
   7   6   5       10.02        6.23      6.57 o
   8   6   5        2.51        3.41      6.81 o
   9   6   5        2.15        6.39      6.68 o
  10   6   5        1.94        8.07      6.54 o
   1   7   5       20.73       20.21      6.64 o
   2   7   5       13.31       12.54      6.53 o
   3   7   5        5.09       10.63      6.73 o
   0   0   6      244.66      245.57     10.26 o
   2   0   6      248.78      265.43     14.34 o
   4   0   6       46.21       51.74      5.62 o
   6   0   6      672.70      661.85     17.85 o
   8   0   6       84.53       82.81      6.92 o
  10   0   6       85.10       84.01      6.44 o
  12   0   6      123.30      118.53     12.06 o
  14   0   6       56.60       56.18      6.56 o
  16   0   6        6.28        7.84      6.43 o
  18   0   6       23.51       21.56      7.96 o
   0   1   6       26.65       35.20      5.52 o
   1   1   6      908.41      923.77     21.24 o
   2   1   6       96.31      105.82      5.18 o
   3   1   6      224.57      226.33      5.28 o
   4   1   6      283.13      282.25      7.36 o
   5   1   6       73.75       72.65      4.14 o
   6   1   6        0.34        4.72      3.88 o
   7   1   6      185.94      190.17      4.95 o
   8   1   6       30.15       29.05      4.78 o
   9   1   6       54.80       52.12      4.92 o
  10   1   6       37.75       34.11      4.74 o
  11   1   6       17.36       20.48      4.98 o
  12   1   6       26.93       26.26      4.91 o
  13   1   6      140.42      133.65      5.14 o
  14   1   6        2.58        4.58      4.77 o
  15   1   6       22.89       22.81      4.76 o
  16   1   6       13.62       13.53      4.78 o
  17   1   6       17.25       11.17      5.33 o
  18   1   6        0.74        3.54      5.40 o
   0   2   6      555.00      591.23     19.46 o
   1   2   6        8.91       11.32      4.65 o
   2   2   6       13.42       17.89      4.94 o
   3   2   6       71.14       78.41      5.21 o
   4   2   6      104.05      102.60      4.62 o
   5   2   6       49.73       51.51      4.37 o
   6   2   6       59.40       60.19      4.52 o
   7   2   6      168.63      162.55      4.80 o
   8   2   6      246.49      247.16      8.17 o
   9   2   6      238.57      230.02      5.84 o
  10   2   6       81.99       87.60      5.28 o
  11   2   6      233.80      238.08      6.85 o
  12   2   6       59.18       64.12      5.61 o
  13   2   6       54.02       54.26      5.49 o
  14   2   6        0.84       -0.38      5.30 o
  15   2   6        8.18        9.65      5.61 o
  16   2   6       17.13       15.86      5.61 o
  17   2   6        7.68        9.92      5.90 o
   0   3   6        5.60       10.59      8.49 o
   1   3   6      171.22      177.30      7.27 o
   2   3   6        0.15        0.25      5.60 o
   3   3   6       53.26       56.71      5.07 o
   4   3   6        5.76        6.24      4.65 o
   5   3   6       55.04       56.91      4.84 o
   6   3   6       31.34       30.56      4.65 o
   7   3   6      144.48      143.32      5.24 o
   8   3   6       19.38       20.74      5.29 o
   9   3   6      173.93      164.30      5.99 o
  10   3   6       74.45       86.51      7.49 o
  11   3   6       63.90       68.41      5.78 o
  12   3   6       23.54       26.48      5.82 o
  13   3   6       51.70       46.39      5.94 o
  14   3   6       32.77       31.01      6.34 o
  15   3   6       15.37       18.74      6.11 o
  16   3   6       15.37       13.98      6.14 o
   0   4   6      123.63      132.75     13.00 o
   1   4   6       89.38       84.00      7.98 o
   2   4   6        9.04        7.85      5.81 o
   3   4   6      104.16      106.39      5.49 o
   4   4   6       16.45       17.01      5.23 o
   5   4   6      341.10      354.31     11.61 o
   6   4   6       80.35       81.60      5.44 o
   7   4   6       17.85       20.24      5.14 o
   8   4   6       22.65       25.22      4.98 o
   9   4   6        3.20        4.24      5.32 o
  10   4   6       17.90       18.68      6.06 o
  11   4   6       17.95       24.66      5.98 o
  12   4   6       25.85       21.95      6.05 o
  13   4   6       14.27       16.94      6.09 o
  14   4   6        7.30        8.31      6.77 o
  15   4   6        1.94        4.69      6.52 o
   0   5   6        1.96       14.79     12.17 o
   1   5   6       28.73       31.30      7.17 o
   2   5   6       27.79       28.66      7.12 o
   3   5   6       30.37       32.24      6.61 o
   4   5   6       44.30       49.16      6.25 o
   5   5   6       27.79       24.23      6.39 o
   6   5   6       13.23       10.14      5.62 o
   7   5   6       16.90       20.90      5.66 o
   8   5   6       37.95       48.31      5.76 o
   9   5   6        1.36        4.62      5.28 o
  10   5   6       17.62       21.22      5.66 o
  11   5   6        9.32        9.31      5.61 o
  12   5   6        1.67        3.73      6.92 o
   0   6   6       24.35       22.50      9.23 o
   1   6   6       27.51       31.04      7.32 o
   2   6   6       32.92       34.65      7.02 o
   3   6   6       21.08       26.40      7.57 o
   4   6   6        5.50        8.51      8.68 o
   5   6   6       10.85       14.29      7.44 o
   6   6   6        4.65        4.71      6.96 o
   7   6   6        7.88        6.64      6.86 o
   8   6   6        9.84        8.16      7.37 o
   2   0   7      318.75      323.71     13.27 o
   4   0   7      285.00      270.73      6.99 o
   6   0   7      440.02      440.49     10.99 o
   8   0   7       18.11       24.44      5.56 o
  10   0   7      117.52      119.26      7.59 o
  12   0   7       18.88       17.20      7.06 o
  14   0   7        2.65        7.12      8.31 o
  16   0   7       37.35       33.24      8.10 o
   1   1   7       60.12       63.71      4.57 o
   2   1   7       24.78       28.27      4.98 o
   3   1   7        9.80       15.54      4.67 o
   4   1   7       57.10       55.13      4.31 o
   5   1   7       90.43       89.82      4.58 o
   6   1   7      189.78      193.49      4.85 o
   7   1   7      183.05      182.79      4.90 o
   8   1   7       75.44       76.14      4.72 o
   9   1   7      174.20      176.01      5.11 o
  10   1   7       62.76       69.40      5.20 o
  11   1   7        4.87        9.09      5.05 o
  12   1   7        1.45        3.87      4.93 o
  13   1   7       22.19       23.33      5.48 o
  14   1   7       14.68       14.30      5.63 o
  15   1   7        5.77       13.29      5.88 o
  16   1   7        8.44        9.88      5.83 o
  17   1   7        7.35       10.05      6.32 o
   1   2   7      141.61      136.94      5.42 o
   2   2   7       49.30       58.76      5.20 o
   3   2   7       38.71       38.93      4.80 o
   4   2   7       26.46       23.47      4.40 o
   5   2   7       73.65       66.75      4.65 o
   6   2   7      131.71      128.25      5.05 o
   7   2   7       59.17       53.93      4.75 o
   8   2   7       65.36       65.19      4.97 o
   9   2   7       65.51       66.38      4.59 o
  10   2   7        6.82       12.81      5.08 o
  11   2   7       20.72       19.69      5.22 o
  12   2   7       44.20       43.17      6.00 o
  13   2   7       59.82       63.41      5.68 o
  14   2   7       13.66       12.75      6.13 o
  15   2   7        1.85        9.27      5.93 o
  16   2   7        1.10       -1.49      6.30 o
   1   3   7        1.91        7.02      6.39 o
   2   3   7       30.91       31.82      6.08 o
   3   3   7       90.55       91.69      5.31 o
   4   3   7       11.02       12.91      5.03 o
   5   3   7       66.88       62.02      5.28 o
   6   3   7       40.78       39.02      4.85 o
   7   3   7       34.70       35.07      5.11 o
   8   3   7      126.88      127.91      5.51 o
   9   3   7       72.21       71.74      5.36 o
  10   3   7       95.13       89.67      5.43 o
  11   3   7       30.45       29.36      5.95 o
  12   3   7        7.20        6.42      6.05 o
  13   3   7       58.00       52.32      6.82 o
  14   3   7        1.71        9.01      6.39 o
  15   3   7        6.95        8.69      7.05 o
   1   4   7       26.14       22.25      7.62 o
   2   4   7       27.50       18.84      8.30 o
   3   4   7       37.07       41.14      6.24 o
   4   4   7      132.75      132.21      5.85 o
   5   4   7        4.32        8.67      5.15 o
   6   4   7       62.58       58.52      5.73 o
   7   4   7       45.21       42.28      5.76 o
   8   4   7       32.97       37.13      5.82 o
   9   4   7        1.60        6.09      5.54 o
  10   4   7        2.71        3.91      5.45 o
  11   4   7       15.28       15.19      5.50 o
  12   4   7       22.82       25.56      6.21 o
  13   4   7        2.13       10.62      7.38 o
   1   5   7        6.78       10.59      7.49 o
   2   5   7       27.14       27.62      7.69 o
   3   5   7        2.54        5.17      6.97 o
   4   5   7       41.28       43.40      6.64 o
   5   5   7        9.67       13.53      6.56 o
   6   5   7        0.35        5.11      5.80 o
   7   5   7        1.81        0.99      5.85 o
   8   5   7        6.15        7.45      6.05 o
   9   5   7        6.47       12.17      6.41 o
  10   5   7        6.49        6.90      6.46 o
   1   6   7        3.00        6.80      8.75 o
   2   6   7        5.53       11.35      8.24 o
   3   6   7        3.50        4.81      7.96 o
   4   6   7       12.14       14.85      8.17 o
   5   6   7        6.12        4.57      8.19 o
   6   6   7        3.34        6.55      7.33 o
   0   0   8       52.10       63.22     10.25 o
   2   0   8      423.47      449.61     24.18 o
   4   0   8      456.06      442.39     18.30 o
   6   0   8      101.10      101.06      7.21 o
   8   0   8      212.50      203.59      7.95 o
  10   0   8        0.73        1.63      6.59 o
  12   0   8       22.86       24.15      6.94 o
  14   0   8        5.47        5.20      8.69 o
  16   0   8       11.47       11.27      8.89 o
   0   1   8      150.46      147.66      6.85 o
   1   1   8      107.49      108.47      5.53 o
   2   1   8      175.70      171.86      6.42 o
   3   1   8      359.57      349.84      6.12 o
   4   1   8        0.99        5.98      4.46 o
   5   1   8      152.08      159.43      6.01 o
   6   1   8      136.11      130.66      4.86 o
   7   1   8       16.03       20.20      4.57 o
   8   1   8        5.00        6.23      4.43 o
   9   1   8       37.30       43.13      4.77 o
  10   1   8       23.31       23.83      4.87 o
  11   1   8       80.53       80.44      5.07 o
  12   1   8       10.00       16.17      5.48 o
  13   1   8       14.17       11.72      5.73 o
  14   1   8        1.16        3.63      6.40 o
  15   1   8       44.12       41.02      6.32 o
   0   2   8      129.75      123.02      9.37 o
   1   2   8      126.32      123.87      5.72 o
   2   2   8        7.46        8.66      5.34 o
   3   2   8       86.40       82.65      5.32 o
   4   2   8       86.50       86.32      4.90 o
   5   2   8       51.98       50.41      4.80 o
   6   2   8       42.32       44.96      4.80 o
   7   2   8      148.59      150.56      5.37 o
   8   2   8       13.23       17.26      4.82 o
   9   2   8       76.40       71.43      5.11 o
  10   2   8       13.40        9.67      5.60 o
  11   2   8       88.05       86.43      5.66 o
  12   2   8       18.13       20.11      5.27 o
  13   2   8       90.04       83.88      6.13 o
  14   2   8       14.55       16.63      6.14 o
  15   2   8        7.29       11.49      6.67 o
   0   3   8       74.91       70.22     10.09 o
   1   3   8      116.86      111.48      7.66 o
   2   3   8       51.67       57.43      7.50 o
   3   3   8       30.70       36.08      5.25 o
   4   3   8       17.99       17.66      5.22 o
   5   3   8        4.61        9.72      5.35 o
   6   3   8       59.56       51.87      5.24 o
   7   3   8       30.06       28.60      5.64 o
   8   3   8       22.29       26.33      5.50 o
   9   3   8       11.19       12.06      6.09 o
  10   3   8       20.25       22.74      5.66 o
  11   3   8       21.47       19.36      5.87 o
  12   3   8        3.98        5.54      5.76 o
  13   3   8       17.80       24.00      6.07 o
   0   4   8       29.51       21.42     13.09 o
   1   4   8       34.45       42.53      8.24 o
   2   4   8       22.98       27.79      6.62 o
   3   4   8        9.67       11.17      6.49 o
   4   4   8       41.67       35.58      6.10 o
   5   4   8       23.25       25.80      6.06 o
   6   4   8        3.10        6.31      6.12 o
   7   4   8       11.75       12.02      5.70 o
   8   4   8        4.33        5.03      5.90 o
   9   4   8        6.28        5.76      5.87 o
  10   4   8       12.38       14.00      5.89 o
  11   4   8       10.71       13.42      6.11 o
   0   5   8       60.87       63.85     14.02 o
   1   5   8       37.14       37.74      7.77 o
   2   5   8       17.66       12.51      7.64 o
   3   5   8       17.54       14.12      7.16 o
   4   5   8       21.35       19.06      7.44 o
   5   5   8        3.85        3.36      7.43 o
   6   5   8        0.57        0.29      7.08 o
   7   5   8       20.47       16.32      6.68 o
   8   5   8       23.73       20.79      6.65 o
   2   0   9      462.79      494.18     26.15 o
   4   0   9      169.62      178.36      7.21 o
   6   0   9       72.04       67.98      6.86 o
   8   0   9       37.81       34.65      7.37 o
  10   0   9       28.88       25.88      7.57 o
  12   0   9       11.61       12.77      7.51 o
  14   0   9        1.52       -1.94      8.19 o
   1   1   9       52.69       55.79      5.67 o
   2   1   9       72.11       77.21      6.02 o
   3   1   9       95.39       98.01      5.23 o
   4   1   9       29.27       32.45      4.69 o
   5   1   9       10.63       11.00      4.70 o
   6   1   9       51.99       57.21      4.84 o
   7   1   9       50.50       50.97      4.90 o
   8   1   9       48.37       48.12      5.45 o
   9   1   9       20.49       18.55      5.25 o
  10   1   9       19.03       23.10      4.87 o
  11   1   9       21.05       22.60      5.36 o
  12   1   9        2.02        1.57      5.25 o
  13   1   9        0.96        2.52      5.58 o
  14   1   9        1.10        4.20      6.06 o
   1   2   9        6.86       13.32      6.58 o
   2   2   9       72.68       73.87      6.27 o
   3   2   9       47.00       52.28      5.46 o
   4   2   9        4.58        5.45      4.87 o
   5   2   9       30.47       31.44      5.15 o
   6   2   9       18.59       20.39      5.08 o
   7   2   9        1.94        6.27      5.33 o
   8   2   9       10.01        8.41      5.34 o
   9   2   9       27.08       24.55      5.33 o
  10   2   9        3.93        5.80      5.53 o
  11   2   9        0.50        2.27      5.55 o
  12   2   9        5.60        8.48      5.74 o
  13   2   9       30.47       34.12      5.78 o
   1   3   9        7.09        8.59      6.66 o
   2   3   9       33.91       38.39      7.21 o
   3   3   9        4.59       10.14      5.56 o
   4   3   9       12.04       11.84      5.98 o
   5   3   9       66.39       68.37      6.09 o
   6   3   9       65.88       59.42      6.29 o
   7   3   9        1.62        2.80      5.96 o
   8   3   9       41.86       42.09      6.09 o
   9   3   9        5.62        7.59      5.96 o
  10   3   9       18.21       13.27      6.18 o
  11   3   9        2.75        2.40      6.21 o
   1   4   9       21.99       15.17      9.18 o
   2   4   9       22.34       19.63      7.55 o
   3   4   9       14.83       12.05      7.47 o
   4   4   9       58.07       53.11      6.85 o
   5   4   9        2.12        3.64      5.98 o
   6   4   9        5.77       14.01      6.19 o
   7   4   9        0.95        4.32      6.16 o
   8   4   9        4.52        7.01      6.44 o
   9   4   9        6.88        8.83      6.47 o
   1   5   9       20.16       25.53      8.43 o
   2   5   9        0.09        6.15      8.34 o
   3   5   9       11.86       13.35      8.18 o
   4   5   9       15.78       22.37      8.03 o
   0   0  10      614.38      585.64     19.47 o
   2   0  10       92.93       80.31      9.18 o
   4   0  10       25.40       22.41      7.38 o
   6   0  10       41.64       42.55      6.80 o
   8   0  10       20.53       25.90      7.37 o
  10   0  10       32.72       38.74      7.97 o
  12   0  10        7.72        7.83      8.26 o
   0   1  10       79.55       80.94      9.86 o
   1   1  10      253.69      255.23      7.55 o
   2   1  10        9.50        8.91      6.11 o
   3   1  10      125.26      122.94      5.83 o
   4   1  10       25.11       26.77      5.09 o
   5   1  10        4.54        9.00      5.04 o
   6   1  10        0.23        6.46      5.14 o
   7   1  10        1.17        6.10      5.47 o
   8   1  10        7.77        5.74      5.48 o
   9   1  10       15.72       13.88      5.41 o
  10   1  10       16.75       20.56      5.33 o
  11   1  10        5.87        7.69      5.70 o
   0   2  10       49.52       53.82     11.25 o
   1   2  10       41.82       41.01      7.06 o
   2   2  10       12.11       15.36      6.52 o
   3   2  10       79.36       77.37      5.85 o
   4   2  10        6.74       11.79      5.45 o
   5   2  10      155.85      157.47      5.85 o
   6   2  10        8.75       14.64      5.56 o
   7   2  10       18.08       20.55      5.62 o
   8   2  10        0.09        6.68      6.19 o
   9   2  10        3.24        2.60      5.55 o
  10   2  10        7.05        7.92      6.07 o
   0   3  10        1.69        3.13     11.70 o
   1   3  10       37.52       33.25      8.39 o
   2   3  10        3.78        7.54      7.80 o
   3   3  10        1.42        2.50      6.59 o
   4   3  10       41.90       49.21      6.11 o
   5   3  10       19.05       19.19      6.66 o
   6   3  10        5.21       12.99      6.42 o
   7   3  10       14.67       17.60      6.48 o
   8   3  10        1.46        6.30      6.25 o
   0   4  10        5.75        3.60     14.63 o
   1   4  10       21.12       29.48     11.26 o
   2   4  10        2.76        0.53      7.86 o
   3   4  10        8.56       16.44      7.75 o
   4   4  10        4.14        1.80      7.84 o
   5   4  10        0.66       -1.27      7.33 o
   2   0  11      183.26      166.17     11.35 o
   4   0  11       56.62       66.42      8.72 o
   6   0  11        9.03       12.59      8.00 o
   8   0  11        3.27       11.72      8.97 o
   1   1  11       42.44       34.16      8.10 o
   2   1  11       27.26       30.99      7.33 o
   3   1  11       16.30       18.39      5.67 o
   4   1  11       14.74       14.90      5.61 o
   5   1  11        8.28       10.58      5.87 o
   6   1  11        5.42        9.54      5.62 o
   7   1  11        2.03        6.51      5.77 o
   8   1  11        8.07        8.72      6.38 o
   1   2  11        0.76       -0.25      7.96 o
   2   2  11        6.61        9.08      6.88 o
   3   2  11       11.60       20.19      6.36 o
   4   2  11       32.40       32.69      6.24 o
   5   2  11       22.45       25.19      5.90 o
   6   2  11       11.96       11.76      6.04 o
   7   2  11        4.84        5.84      6.44 o
   1   3  11        2.60        5.45      8.59 o
   2   3  11       11.01        9.41      7.99 o
   3   3  11       19.88       19.22      7.72 o
   0   0  12       59.23       42.33     19.73 o
   2   0  12       28.84       22.80      9.63 o
   0   1  12        4.01       -1.66     11.59 o
   1   1  12       15.53       16.91      8.85 o
   2   1  12        6.82        8.03      8.24 o
 
